# Supplementary material for: Identification and evaluation of suitable reference genes for RT-qPCR analyses in Trichoderma atroviride under varying light conditions
Source: Fungal Biol Biotechnol. 2023 Oct 3;10:20. doi: 10.1186/s40694-023-00167-w (PMC10546744; doi:10.1186/s40694-023-00167-w)
Supplement: Supplementary file 2 — Additional file 2: Table S1. Expression stability of the tested candidate reference genes in T. atroviride cultivated under light–dark conditions calculated by RefFinder, GeNorm, NormFinder, BestKeeper and comparative \documentclass[12pt]{minimal} \usepackage{amsmath} \usepackage{wasysym} \usepackage{amsfonts} \usepackage{amssymb} \usepackage{amsbsy} \usepackage{mathrsfs} \usepackage{upgreek} \setlength{\oddsidemargin}{-69pt} \begin{document}$$\Delta$$\end{document}ΔCt algorithms. Ranks are according to the value of stability of the respective algorithm. [file 40694_2023_167_MOESM2_ESM.xlsx]

## Sheet: Stability LD
	RefFinder		Delta CT		BestKeeper		NormFinder		GeNorm
Gene	Stability Value	Ranking	Stability Value	Ranking	Stability Value	Ranking	Stability Value	Ranking	Stability Value	Ranking
act1	7	7	0.51	7	0.26	7	0.298	7	0.349	7
btl	8.74	9	0.76	9	0.44	8	0.689	9	0.466	9
fis1	8.24	8	0.64	8	0.45	9	0.544	8	0.402	8
gapdh	2.99	4	0.46	4	0.14	2	0.186	2	0.296	5
rho	2.45	2	0.45	3	0.17	3	0.223	4	0.042	1
rpl6e	2.51	3	0.45	2	0.18	5	0.165	1	0.256	4
sar1	10	10	0.93	10	0.65	10	0.899	10	0.559	10
tbp	1.86	1	0.44	1	0.17	4	0.209	3	0.042	1
tef1	3.22	5	0.48	6	0.14	1	0.243	6	0.17	3
vma1	5.48	6	0.47	5	0.23	6	0.233	5	0.329	6
