# Supplementary material for: Identification and evaluation of suitable reference genes for RT-qPCR analyses in Trichoderma atroviride under varying light conditions
Source: Fungal Biol Biotechnol. 2023 Oct 3;10:20. doi: 10.1186/s40694-023-00167-w (PMC10546744; doi:10.1186/s40694-023-00167-w)
Supplement: Supplementary file 3 — Additional file 3: Table S2. Expression stability of the tested candidate reference genes in T. atroviride cultivated under complete darkness calculated by RefFinder, GeNorm, NormFinder, BestKeeper and comparative \documentclass[12pt]{minimal} \usepackage{amsmath} \usepackage{wasysym} \usepackage{amsfonts} \usepackage{amssymb} \usepackage{amsbsy} \usepackage{mathrsfs} \usepackage{upgreek} \setlength{\oddsidemargin}{-69pt} \begin{document}$$\Delta$$\end{document}ΔCt algorithms. Ranks are according to the value of stability of the respective algorithm. [file 40694_2023_167_MOESM3_ESM.xlsx]

## Sheet: Stability DD
	RefFinder		Delta CT		BestKeeper		NormFinder		GeNorm
Gene	Stability Value	Ranking	Stability Value	Ranking	Stability Value	Ranking	Stability Value	Ranking	Stability Value	Ranking
act1	6.45	6	0.48	6	0.35	8	0.368	6	0.374	6
btl	9.24	10	0.6	9	0.45	10	0.53	9	0.451	9
fis1	9.15	9	0.63	10	0.33	7	0.559	10	0.486	10
gapdh	2.66	4	0.45	5	0.12	2	0.326	5	0.071	1
rho	7.45	8	0.51	7	0.38	9	0.41	7	0.399	7
rpl6e	4.16	5	0.44	4	0.22	5	0.261	3	0.308	5
sar1	7.44	7	0.54	8	0.32	6	0.42	8	0.419	8
tbp	2.45	3	0.43	3	0.13	3	0.284	4	0.071	1
tef1	1.86	1	0.42	2	0.11	1	0.224	2	0.172	3
vma1	2	2	0.37	1	0.15	4	0.128	1	0.24	4
