# Supplementary material for: Identification and evaluation of suitable reference genes for RT-qPCR analyses in Trichoderma atroviride under varying light conditions
Source: Fungal Biol Biotechnol. 2023 Oct 3;10:20. doi: 10.1186/s40694-023-00167-w (PMC10546744; doi:10.1186/s40694-023-00167-w)
Supplement: Supplementary file 4 — Additional file 4: Table S3. Overall expression stability of the tested candidate reference genes in T. atroviride cultivated under light–dark and complete darkness calculated by RefFinder, GeNorm, NormFinder, BestKeeper and comparative \documentclass[12pt]{minimal} \usepackage{amsmath} \usepackage{wasysym} \usepackage{amsfonts} \usepackage{amssymb} \usepackage{amsbsy} \usepackage{mathrsfs} \usepackage{upgreek} \setlength{\oddsidemargin}{-69pt} \begin{document}$$\Delta$$\end{document}ΔCt algorithms. Ranks are according to the value of stability of the respective algorithm. [file 40694_2023_167_MOESM4_ESM.xlsx]

## Sheet: Overall Stability
	RefFinder		Delta CT		BestKeeper		NormFinder		GeNorm
Gene	Stability Value	Ranking	Stability Value	Ranking	Stability Value	Ranking	Stability Value	Ranking	Stability Value	Ranking
act1	3.5	5	0.76	3	1.54	5	0.283	2	0.517	5
btl	6.19	7	0.95	6	2.02	7	0.663	5	0.704	7
fis1	10	10	1.21	10	2.5	10	1.078	10	0.934	10
gapdh	2.45	1	0.75	1	1.77	6	0.16	1	0.584	6
rho	6.62	8	0.94	5	2.23	8	0.685	6	0.78	8
rpl6e	3.72	6	1.04	8	0.91	1	0.932	8	0.397	3
sar1	9	9	1.14	9	2.31	9	0.96	9	0.865	9
tbp	3.15	4	0.95	7	1.03	2	0.796	7	0.371	1
tef1	3.13	3	0.76	2	1.38	4	0.372	3	0.44	4
vma1	2.63	2	0.83	4	1.19	3	0.577	4	0.371	1
